# Supplementary material for: Enhanced Stability of Multi-Functionalized Gold Nanoparticles and Potential Anticancer Efficacy on Human Cervical Cancer Cells
Source: Biomedicines. 2025 Jul 31;13(8):1861. doi: 10.3390/biomedicines13081861 (PMC12383472; doi:10.3390/biomedicines13081861)
Supplement: Supplementary file 1 [file biomedicines-13-01861-s001.zip]

Archive with 1 entries (1 files):
- biomedicines-3737752-supplementary.pdf
